# Supplementary material for: Impact of Warming on Greenhouse Gas Production and Microbial Diversity in Anoxic Peat From a Sphagnum-Dominated Bog (Grand Rapids, Minnesota, United States)
Source: Front Microbiol. 2019 Apr 26;10:870. doi: 10.3389/fmicb.2019.00870 (PMC6498409; doi:10.3389/fmicb.2019.00870)
Supplement: TABLE S1 — Effect of incubation temperature on greenhouse gas production by the S1 Bog peat. [file Table_1.XLSX]

## Sheet: Sheet1
Table S1: Effect of incubation temperature on greenhouse gas production by the S1 Bog peat
	Carbon dioxide (CO2)						Methane (CH4)						CO2:CH4
Temperature	Lag (days)		Total (µmol g dry wt-1)		Maximum potential production rates (µmol g dry wt-1 per day)		Lag (days)		Total (µmol g dry wt-1)		Maximum potential production rates (µmol g dry wt-1 per day)		Ratio
(°C)	Mean	S.D	Mean	S.D	Mean	S.D	Mean	S.D	Mean	S.D	Mean	S.D	Mean	S.D
0	13.8943	0.60211	218.895	24.1319	6.29	0.4	6.62791	3.49614	1.76433	0.956015	0.0212988	0.0103127	149.455	74.4315
4	6.79732	0.591983	1998.39	264.056	22.19	3.37	10.2545	1.82873	3.08816	0.287471	0.0582333	0.0241973	656.525	200.027
7	9.67269	0.778454	1526.13	183.768	24.2	3.1	6.96541	2.81106	17.5728	5.17818	0.219012	0.00176826	88.9157	11.3285
10	8.5629	4.55618	503.995	37.8356	2	0.48	4.11058	2.05456	36.4004	7.97835	0.29209	0.105343	14.5676	5.2339
12	4.90667	2.88568	1068.77	326.33	6.36	2.86	4.63568	2.49795	56.0962	16.5432	0.493237	0.134853	19.1511	10.7034
16	0.417775	1.31171	546.625	129.58	2.91	0.91	1.13601	0.569152	95.0056	30.8982	0.591366	0.197943	5.77621	1.2559
20	0.439784	1.09964	747.14	38.0528	11.24	5.29	0.194393	0.153091	128.645	9.68252	0.848265	0.113177	5.80795	0.289655
23	5.10046	3.1419	1161.82	94.5235	12.98	5.15	0.0131834	0.0131834	114.935	28.7337	0.830174	0.234734	12.7039	8.45536
25	0.0357519	0.159574	890.125	49.981	3.33	0.28	0	0	112.229	28.0572	1.13295	0.259368	9.21869	5.00971
30	5.84873	3.59774	1059.99	109.418	5.71	0.76	0.177675	0.0401327	145.662	38.0315	1.27789	0.187506	7.65061	2.7396
33	0.0357519	0.0944202	1440.82	66.4483	6.42	0.14	7.63031	3.68117	4.12649	0.454953	0.0847306	0.0280322	NA	NA
37	4.47199	4.23375	616.254	41.9255	3.05	0.36	4.42059	0.427671	5.25699	2.02024	0.0755939	0.0098501	NA	NA
40	0.378705	0.55822	871.164	200.632	3.7	0.85	4.7916	0.410969	5.13992	1.70667	0.0974625	0.0438269	NA	NA
