# Supplementary material for: Impact of Warming on Greenhouse Gas Production and Microbial Diversity in Anoxic Peat From a Sphagnum-Dominated Bog (Grand Rapids, Minnesota, United States)
Source: Front Microbiol. 2019 Apr 26;10:870. doi: 10.3389/fmicb.2019.00870 (PMC6498409; doi:10.3389/fmicb.2019.00870)
Supplement: TABLE S2 — Effect of incubation temperature on microbial abundance. [file Table_2.XLSX]

## Sheet: Sheet1
Table S2: Effect of incubation temperature on microbial abundance (SSU rRNA genes per gram of dry peat)
Temperature (°C)	Bacteria		Archaea
	Mean	S.E	Mean	S.E
Preincubation	431919	82874.4	7229.43	1447
0	144235	17219.4	2112.88	394.545
4	646998	84745.3	2858.81	617.491
7	301166	29927.4	3139.28	682.387
10	158247	22176.5	2757.32	601.588
12	123366	15538.3	2044.39	388.138
16	560123	35609.6	8276.26	1648.02
20	935669	39316.8	14311.3	2439.78
23	834060	36297.5	15070	2077.51
25	396383	40672.5	6428.27	1199.33
30	131823	17755.2	645.509	179.536
33	134407	33002.3	127.692	72.5881
37	16910.1	1130.57	34.2146	26.1978
40	14491.2	1186.66	89.2359	39.7307
