# Supplementary material for: Impact of Warming on Greenhouse Gas Production and Microbial Diversity in Anoxic Peat From a Sphagnum-Dominated Bog (Grand Rapids, Minnesota, United States)
Source: Front Microbiol. 2019 Apr 26;10:870. doi: 10.3389/fmicb.2019.00870 (PMC6498409; doi:10.3389/fmicb.2019.00870)
Supplement: TABLE S5 — Effect of incubation temperature on the relative abundance of the selected Phyla. [file Table_5.XLSX]

## Sheet: Sheet1
Table S5: Effect of incubation temperature on relative abundance of the selected Phyla
Temperature (°C)	Bacteria							Archaea		Temperature (°C)	Bacteria							Archaea
	Actinobacteria	Acidobacteria	Proteobacteria	Firmicutes	Verrucomicrobia	Planctomycetes	Bacteroidetes	Euryarchaeota			Actinobacteria	Acidobacteria	Proteobacteria	Firmicutes	Verrucomicrobia	Planctomycetes	Bacteroidetes	Euryarchaeota
	Mean	Mean	Mean	Mean	Mean	Mean	Mean	Mean			S.D	S.D	S.D	S.D	S.D	S.D	S.D	S.D
Preincubation	7.18486	50.1968	18.3212	1.31752	8.86942	2.31418	4.66555	0.916069		Preincubation	0.528734	1.31217	1.22979	0.449397	0.283541	0.948183	0.588355	0.373567
0	8.77567	41.2449	21.9123	11.7358	3.4105	3.46875	3.06323	1.35188		0	1.66483	1.68799	0.660813	0.73027	0.418607	1.24062	1.0409	0.475321
4	9.35346	32.6574	17.3856	22.9022	1.46506	6.95831	2.33938	2.97399		4	3.17733	3.29851	1.51538	3.55018	0.926116	1.23376	1.46712	1.34894
7	8.67748	37.9627	12.2476	27.6348	1.2392	2.98959	1.10805	1.83316		7	1.13254	4.01015	1.24224	3.00907	0.723416	0.728636	0.673718	0.631701
10	10.0509	33.6873	11.8849	27.2983	1.30235	2.84812	2.10402	1.77183		10	1.26218	1.76082	1.93065	2.50518	0.448653	1.29659	0.437442	0.691869
12	7.23702	36.9576	10.1731	29.8612	0.555976	3.57695	1.21107	2.95264		12	1.10575	2.44936	0.837517	0.894116	0.555976	0.682143	0.720702	0.292468
16	6.87244	35.0926	5.35312	38.5644	1.86301	2.45499	0	1.18711		16	2.51026	4.35121	2.10295	1.06306	1.20694	1.56581	0	0.685391
20	8.04054	36.5444	5.07132	33.7232	2.90264	2.11626	0	3.14285		20	0.838925	2.34175	1.78534	2.35278	1.13655	1.32243	0	0.213443
23	9.3585	29.1463	10.8781	36.8859	3.14478	0.497855	0.517906	3.51432		23	4.48404	4.10754	4.81041	4.54565	0.546098	0.497855	0.517906	0.664311
25	14.065	30.7305	0.803222	39.7843	2.09179	0.784436	0	4.3304		25	2.44515	1.99619	0.803222	1.4942	1.24053	0.784436	0	0.315062
30	27.2864	1.30843	4.526	62.5697	0	1.1398	0	1.04066		30	1.04546	1.30843	1.84212	2.52113	0	1.1398	0	1.04066
33	19.267	1.87812	6.21094	71.5123	0	1.1316	0	0		33	4.39341	1.87812	3.60561	3.62619	0	1.1316	0	0
37	5.5533	3.09795	16.0025	71.4358	0	0	1.97716	0		37	0.927292	1.04065	2.15167	4.807	0	0	1.14198	0
40	11.0644	3.67341	3.67494	81.5872	0	0	0	0		40	2.82066	2.15563	2.17214	5.63751	0	0	0	0
