# Supplementary material for: Impact of Warming on Greenhouse Gas Production and Microbial Diversity in Anoxic Peat From a Sphagnum-Dominated Bog (Grand Rapids, Minnesota, United States)
Source: Front Microbiol. 2019 Apr 26;10:870. doi: 10.3389/fmicb.2019.00870 (PMC6498409; doi:10.3389/fmicb.2019.00870)
Supplement: TABLE S6 — Effect of incubation temperature on the relative abundance of the selected Classes. [file Table_6.XLSX]

## Sheet: Sheet1
Table S6: Effect of incubation temperature on relative abundance of the selected Classes
Domain	Phylum	Class	Class relative abundance (average)															Domain	Phylum	Class	Class relative abundance (standard deviation)
			Preincubation	0°C	4°C	7°C	10°C	12°C	16°C	20°C	23°C	25°C	30°C	33°C	37°C	40°C					Preincubation	0°C	4°C	7°C	10°C	12°C	16°C	20°C	23°C	25°C	30°C	33°C	37°C	40°C
Bacteria	Patescibacteria	Parcubacteria	0.579653	0	0	0	0	0	0	0	0	0	0	0	0	0		Bacteria	Patescibacteria	Parcubacteria	0.346069	0	0	0	0	0	0	0	0	0	0	0	0	0
Bacteria	Armatimonadetes	Fimbriimonadia	0.243867	0.328125	0	0	0	0	0	0	0	0	0	0	0	0		Bacteria	Armatimonadetes	Fimbriimonadia	0.243867	0.328125	0	0	0	0	0	0	0	0	0	0	0	0
Bacteria	FCPU426	FCPU426_cl	3.15482	1.30214	0.891272	0.431863	0.342511	0	0	0	0	0	0	0	0	0		Bacteria	FCPU426	FCPU426_cl	0.793617	0.752827	0.891272	0.431863	0.342511	0	0	0	0	0	0	0	0	0
Bacteria	Bacteroidetes	Bacteroidia	4.66555	3.06323	2.33938	1.10805	2.10402	1.21107	0	0	0.517906	0	0	0	1.97716	0		Bacteria	Bacteroidetes	Bacteroidia	0.588355	1.0409	1.46712	0.673718	0.437442	0.720702	0	0	0.517906	0	0	0	1.14198	0
Bacteria	Verrucomicrobia	Verrucomicrobiae	8.86942	3.4105	1.46506	1.2392	1.30235	0.555976	1.86301	2.90264	3.14478	2.09179	0	0	0	0		Bacteria	Verrucomicrobia	Verrucomicrobiae	0.283541	0.418607	0.926116	0.723416	0.448653	0.555976	1.20694	1.13655	0.546098	1.24053	0	0	0	0
Bacteria	Acidobacteria	Acidobacteriia	46.7765	38.6835	25.9327	35.0782	31.4264	34.6548	33.1521	35.8772	28.4951	30.7305	1.30843	1.87812	3.09795	3.67341		Bacteria	Acidobacteria	Acidobacteriia	0.976979	1.44744	4.98995	4.31213	1.6246	2.47329	4.91889	2.90561	4.64397	1.99619	1.30843	1.87812	1.04065	2.15563
Bacteria	Proteobacteria	Alphaproteobacteria	8.0093	13.1286	11.681	8.2729	7.39183	5.18144	3.70675	2.41836	7.97007	0.803222	1.09865	3.18446	1.048	2.12239		Bacteria	Proteobacteria	Alphaproteobacteria	0.671867	1.0373	1.45173	1.01763	1.34797	1.75349	1.56125	0.818959	3.77612	0.803222	1.09865	2.11237	1.048	2.12239
Bacteria	Proteobacteria	Deltaproteobacteria	2.30576	3.34877	0	1.04723	2.26315	1.76287	0.63479	2.07672	1.77285	0	0	0	0	0		Bacteria	Proteobacteria	Deltaproteobacteria	0.590861	0.818204	0	0.616334	0.457232	1.05756	0.63479	0.695659	0.59385	0	0	0	0	0
Bacteria	Planctomycetes	Planctomycetacia	1.18846	2.95735	5.5599	2.98959	1.98315	2.62827	2.45499	2.11626	0.497855	0.784436	1.1398	1.1316	0	0		Bacteria	Planctomycetes	Planctomycetacia	0.706296	0.98646	1.77294	0.728636	0.90633	0.683012	1.56581	1.32243	0.497855	0.784436	1.1398	1.1316	0	0
Bacteria	Acidobacteria	Holophagae	3.42033	2.56142	6.7247	2.88451	2.26082	2.30273	1.94048	0.667184	0.651241	0	0	0	0	0		Bacteria	Acidobacteria	Holophagae	0.649496	0.278538	2.22987	0.310872	0.211178	0.143933	0.65508	0.667184	0.651241	0	0	0	0	0
Bacteria	Planctomycetes	Phycisphaerae	1.12572	0.511403	1.39841	0	0.864975	0.948686	0	0	0	0	0	0	0	0		Bacteria	Planctomycetes	Phycisphaerae	0.44228	0.511403	0.880608	0	0.501137	0.551904	0	0	0	0	0	0	0	0
Bacteria	Actinobacteria	Acidimicrobiia	0.477771	0.460491	0.987508	0.590127	1	0.507299	0.517127	0.344685	0.0970735	0	0	0	0	0		Bacteria	Actinobacteria	Acidimicrobiia	0.0288708	0.573967	2.35095	0.855663	0.701316	1.08162	1.39617	0.727471	0.608051	0	0	0	0	0
Bacteria	Chloroflexi	AD3	0.765598	0.85286	0.487891	1.08918	0.803147	0.975015	0.454533	0	0	0	0	0	0	0		Bacteria	Chloroflexi	AD3	0.261943	0.50793	0.487891	0.668448	0.465768	0.572004	0.454533	0	0	0	0	0	0	0
Bacteria	WPS-2	WPS-2_cl	0.883636	0.978802	0.458287	1.82402	3.32095	0.884654	1.79396	0.622759	0	0	0	0	0	0		Bacteria	WPS-2	WPS-2_cl	0.524606	0.620377	0.458287	0.623996	0.463326	0.514165	1.1728	0.622759	0	0	0	0	0	0
Bacteria	Chlamydiae	Chlamydiae	0.179653	0.831106	0.479598	0.596852	4.21948	1.71711	0.642583	2.50145	0.725284	0.77341	0	0	0	0		Bacteria	Chlamydiae	Chlamydiae	0.179653	0.513928	0.479598	0.596852	0.735505	1.13032	0.642583	0.957587	0.725284	0.77341	0	0	0	0
Archaea	Euryarchaeota	Thermoplasmata	0.202175	0	0	0	0.35805	0.763637	0	0	0	0	0	0	0	0		Archaea	Euryarchaeota	Thermoplasmata	0.202175	0	0	0	0.35805	0.449699	0	0	0	0	0	0	0	0
Bacteria	Cyanobacteria	Oxyphotobacteria	0	0.441081	0	0	0	0.983214	0	0	0	0.708532	0	0	0	0		Bacteria	Cyanobacteria	Oxyphotobacteria	0	0.441081	0	0	0	0.571026	0	0	0	0.708532	0	0	0	0
Bacteria	Cyanobacteria	Melainabacteria	0	0	0	0	0	0	0	1.49756	0	0	0	0	0	0		Bacteria	Cyanobacteria	Melainabacteria	0	0	0	0	0	0	0	0.866575	0	0	0	0	0	0
Bacteria	Dependentiae	Babeliae	0	0	0	0	0	0	1.11847	0	1.36946	0.746481	0	0	0	0		Bacteria	Dependentiae	Babeliae	0	0	0	0	0	0	0.64625	0	0.790799	0.746481	0	0	0	0
Bacteria	Armatimonadetes	Armatimonadia	0.20357	0	1.64756	2.36552	0.366238	2.91456	3.65127	3.83702	3.96151	5.18181	0	0	0	0		Bacteria	Armatimonadetes	Armatimonadia	0.20357	0	1.64756	0.249458	0.366238	0.218551	0.521407	0.223789	0.598487	0.362191	0	0	0	0
Archaea	Euryarchaeota	Methanobacteria	0.713895	1.35188	2.97399	1.83316	1.41378	2.189	1.18711	3.14285	3.51432	4.3304	1.04066	0	0	0		Archaea	Euryarchaeota	Methanobacteria	0.248135	0.475321	1.34894	0.631701	0.478234	0.16484	0.685391	0.213443	0.664311	0.315062	1.04066	0	0	0
Bacteria	Firmicutes	Clostridia	0.231994	9.9429	22.9022	23.9839	23.9495	24.8101	34.8291	33.056	36.1607	36.8591	52.5099	27.5224	29.834	24.7047		Bacteria	Firmicutes	Clostridia	0.231994	0.794678	3.55018	2.7962	2.4667	1.65002	2.54235	1.85869	4.4188	1.2172	1.61712	1.57619	2.5875	2.77144
Bacteria	Actinobacteria	Thermoleophilia	0.75688	1.79125	1.02653	1.18082	0.420279	0.46158	1.23755	1.38839	7.28991	12.0525	23.3395	13.685	2.04647	2.12239		Bacteria	Actinobacteria	Thermoleophilia	0.472293	1.06635	1.02653	0.682171	0.420279	0.46158	0.717979	0.805554	2.74334	1.76008	1.54689	4.02348	1.18274	2.12239
Bacteria	WS4	WS4_cl	0.20357	0.302844	0	0	0	0	0.951532	0	0	0	2.12895	0	1.93323	0		Bacteria	WS4	WS4_cl	0.20357	0.302844	0	0	0	0	0.554885	0	0	0	1.23171	0	1.11824	0
Bacteria	Proteobacteria	Gammaproteobacteria	8.00616	5.43488	5.70463	2.92743	2.22992	3.22877	1.01158	0.576235	1.13521	0	3.42735	3.02648	14.9545	1.55256		Bacteria	Proteobacteria	Gammaproteobacteria	1.57973	0.872587	2.12404	1.16045	0.787312	0.534446	0.584758	0.576235	0.656941	0	2.16718	1.86908	2.61557	1.55256
Bacteria	Firmicutes	Bacilli	0	0	0	1.02262	0	1.98023	1.34703	0	0.725284	2.17878	6.29433	36.0134	32.7175	42.9491		Bacteria	Firmicutes	Bacilli	0	0	0	0.590989	0	0.741778	0.784216	0	0.725284	1.25798	1.35728	4.39611	2.90919	6.03228
Bacteria	Actinobacteria	Actinobacteria	3.43531	4.09999	2.14136	3.8002	3.3668	3.5978	2.3957	4.49311	1.46053	2.0125	3.94692	5.58207	3.50683	8.94204		Bacteria	Actinobacteria	Actinobacteria	0.42033	1.18952	1.2369	0.47785	0.769473	1.21739	1.38322	0.995574	1.46053	1.18984	1.32957	2.02165	1.19632	1.96544
Bacteria	Firmicutes	Negativicutes	1.08553	1.7929	0	2.62828	3.34877	3.07086	2.38835	0.667184	0	0.746481	3.76546	7.97654	8.88431	13.9334		Bacteria	Firmicutes	Negativicutes	0.392481	0.630772	0	0.192089	0.360231	0.409373	1.06777	0.667184	0	0.746481	1.26486	2.78707	1.48463	1.72173
