# Supplementary material for: Impact of Warming on Greenhouse Gas Production and Microbial Diversity in Anoxic Peat From a Sphagnum-Dominated Bog (Grand Rapids, Minnesota, United States)
Source: Front Microbiol. 2019 Apr 26;10:870. doi: 10.3389/fmicb.2019.00870 (PMC6498409; doi:10.3389/fmicb.2019.00870)
Supplement: TABLE S7 — Effect of incubation temperature on the relative abundance of the methanogenic and Clostridiaceae communities. [file Table_7.XLSX]

## Sheet: Sheet1
Table S7: Effect of incubation temperature on relative abundance of the methanogenic and Clostridiaceae communities
	Methanogens				Firmicutes
Temperature (°C)	Methanobacteriaceae		Methanomassiliicoccaceae		Clostridiaceae
	Mean	S.D	Mean	S.D	Mean	S.D
Preincubation	0.713895	0.248135	0.202175	0.202175	0.231994	0.231994
0	1.35188	0.475321	0	0	9.9429	0.794678
4	2.97399	1.34894	0	0	22.478	3.88438
7	1.83316	0.631701	0	0	19.1371	3.03326
10	1.41378	0.478235	0.35805	0.35805	12.5307	1.36345
12	2.189	0.16484	0.763637	0.449699	10.1739	1.20077
16	1.18711	0.685391	0	0	13.8411	1.88088
20	3.14285	0.213443	0	0	11.4695	1.03838
23	3.51432	0.664311	0	0	18.6884	1.88171
25	4.3304	0.315063	0	0	24.913	1.51097
30	1.04066	1.04066	0	0	41.2084	2.33593
33	0	0	0	0	15.0561	1.09062
37	0	0	0	0	15.014	2.57404
40	0	0	0	0	14.2038	1.93316
