# Supplementary material for: Impact of Warming on Greenhouse Gas Production and Microbial Diversity in Anoxic Peat From a Sphagnum-Dominated Bog (Grand Rapids, Minnesota, United States)
Source: Front Microbiol. 2019 Apr 26;10:870. doi: 10.3389/fmicb.2019.00870 (PMC6498409; doi:10.3389/fmicb.2019.00870)
Supplement: TABLE S8 — Primers coverage of the methanogenic members. [file Table_8.xlsx]

## Sheet: Sheet1
Table S8. Primers coverage of the methanogenic members
Class	Order	Family	Recognized Reads in the RDP database	Reads in the RDP database	Match Percent
Methanobacteria	Methanobacteriales	Methanobacteriaceae	13623	16362	0.8326
		Methanothermaceae	7	7	1
Methanococci	Methanococcales	Methanocaldococcaceae	144	221	0.651584
		Methanococcaceae	314	388	0.809278
		unclassified_Methanococcales	0	4	0
Methanomicrobia	Methanocellales	Methanocellaceae	1918	1959	0.979071
	Methanomicrobiales	Methanocorpusculaceae	602	731	0.823529
		Methanomicrobiaceae	3394	4189	0.810217
		Methanospirillaceae	703	927	0.75836
		Methanomicrobiales_incertae_sedis	294	359	0.818942
		Methanoregulaceae	2799	3599	0.777716
		unclassified_Methanomicrobiales	288	416	0.692308
	Methanosarcinales	Methanotrichaceae	7950	9648	0.824005
		Methanosarcinaceae	8531	12719	0.670729
		Methermicoccaceae	209	228	0.916667
		unclassified_Methanosarcinales	2050	2208	0.928442
	unclassified_"Methanomicrobia"		919	1117	0.822739
Methanopyri	Methanopyrales	Methanopyraceae	20	21	0.952381
Thermoplasmata	Methanomassiliicoccales	Methanomassiliicoccaceae	7231	7939	0.91082
	unclassified_Thermoplasmata		2878	3304	0.871065
Domain	Archaea		132926	160767	0.826824
Phylum	Euryarchaeota		72749	89797	0.81015
		unclassified_"Euryarchaeota"	8041	9503	0.846154
